# Supplementary material for: Impact of posterior septectomy on olfaction in endoscopic endonasal transsphenoidal surgery
Source: PLoS One. 2025 Jan 2;20(1):e0316263. doi: 10.1371/journal.pone.0316263 (PMC11694954; doi:10.1371/journal.pone.0316263)
Supplement: S1 Data — (XLSX) [file pone.0316263.s001.xlsx]

## Sheet: Data
Sex	Age	CT	one half	Fat graft	Nasoseptal flap	Operator	NOSE	SNOT	Nasal stuffiness	Sneezing	Rhinorrhea	Snoring	Headache	Facial pain	Loss of smell	LSDT	RSDT	ASDT	SIT	pNOSE	pSNOT	pNasal stuffiness	pSneezing	pRhinorrhea	pSnoring	pHeadache	pFacial pain	pLoss of smell	pLSDT	pRSDT	pASDT	pSIT	H(SDT)	A(SDT)	H(SIT)	A(SIT)	ΔSDT	ΔSIT	ΔNOSE	ΔSNOT	Δ Nasal stuffiness	Δ Sneezing	Δ Rhinorrhea	Δ Snoring	Δ Headache	Δ Facial pain	Δ Loss of smell
1	31	4.99	0	0	0	1	1	0	0	0	0	0	0	0	0	8	8	8	10	3	0	0	0	0	0	0	0	0	8	8	8	9	1	0	0	0	2	0	0	0	0	0	0	0	0	0	-1
1	72	4.25	0	0	0	1	0	0	0	0	0	0	0	0	0	2	1	1.5	3	1	1	1	1	1	1	1	1	1	5	5	5	6	1	0	1	0	1	1	1	1	1	1	1	1	1	3.5	3
0	34	3.54	0	0	0	1	3	11	3	0	0	8	3	0	0	6	6	6	10	1	14	0	1	3	7	3	0	0	7	7	7	8	1	0	1	0	-2	3	-3	1	3	-1	0	0	0	1	-2
1	66	4.18	0	0	0	1	1	3	1	0	0	2	0	0	0	7	7	7	9	0	1	0	0	0	0	0	0	5	6	6	6	8	1	0	1	0	-1	-2	-1	0	0	-2	0	0	5	-1	-1
0	36	3.46	0	0	0	1	3	32	2	4	6	2	5	1	1	7	7	7	10	2	35	1	1	5	1	10	1	5	8	8	8	11	1	0	0	0	-1	3	-1	-3	-1	-1	5	0	4	1	1
1	46	4.25	0	1	0	1	0	2	1	1	1	1	1	1	1	7	7	7	10	6	0	1	1	1	1	1	1	1	4	8	6	11	1	0	0	0	6	-2	0	0	0	0	0	0	0	-1	1
1	48	5.51	0	1	0	1	12	5	5	5	1	5	1	1	1	8	8	8	12	4	11	5	1	1	5	1	1	5	6	6	6	7	1	0	1	0	-8	6	0	-4	0	0	0	0	4	-2	-5
1	42	4.52	0	0	1	1	6	3	1	8	2	5	7	7	10	7	7	7	10	6	15	2	5	2	6	6	1	2	8	8	8	9	1	0	0	0	0	12	1	-3	0	1	-1	-6	-8	1	-1
1	51	3.67	0	0	1	1	1	0	1	1	1	1	1	1	1	7	7	7	11	2	10	3	1	1	1	1	1	3	7	6	6.5	10	1	0	0	0	1	10	2	0	0	0	0	0	2	-0.5	-1
1	67	3.22	0	0	0	1	3	10	2	6	2	1	2	1	1	6	6	6	8	9	53	2	9	2	1	2	2	1	3	1	2	1	1	1	1	1	6	43	0	3	0	0	0	1	0	-4	-7
1	43	3.28	0	0	0	1	1	6	2	1	1	2	5	1	1	8	7	7.5	11	4	3	1	1	1	2	2	1	5	7	6	6.5	9	1	0	0	0	3	-3	-1	0	0	0	-3	0	4	-1	-2
0	56	4.38	0	0	0	1	6	14	5	3	2	2	4	1	1	8	7	7.5	9	7	13	1	1	5	5	5	5	5	7	7	7	10	1	0	0	0	1	-1	-4	-2	3	3	1	4	4	-0.5	1
0	44	2.52	0	0	0	1	0	1	1	1	1	1	1	1	1	7	7	7	10	8	3	3	1	1	1	1	1	10	0	2	1	3	1	1	1	1	8	2	2	0	0	0	0	0	9	-6	-7
1	73	3.63	0	0	0	1	0	0	1	1	1	1	1	1	1	5	5	5	8	0	0	1	1	1	1	1	1	1	6	6	6	8	1	0	1	0	0	0	0	0	0	0	0	0	0	1	0
0	25	3.65	0	0	0	1	1	9	0	0	0	0	10	0	0	8	5	6.5	11	2	16	5	5	5	1	1	1	1	10	8	9	11	0	0	0	0	1	7	5	5	5	1	-9	1	1	2.5	0
1	39	4.88	0	0	0	1	0	0	3	3	3	3	10	3	3	7	7	7	8	0	3	2	2	2	2	2	2	2	7	7	7	9	1	0	0	0	0	3	-1	-1	-1	-1	-8	-1	-1	0	1
1	49	5.19	0	0	0	1	7	7	1	1	1	1	1	1	10	6	6	6	7	6	2	1	1	5	5	1	1	5	7	3	5	7	1	0	1	0	-1	-5	0	0	4	4	0	0	-5	-1	0
1	35	2.14	0	0	0	1	26	20	8	7	6	9	9	6	4	8	8	8	10	6	11	3	2	5	7	6	2	1	8	8	8	9	1	0	0	0	-20	-9	-5	-5	-1	-2	-3	-4	-3	0	-1
1	37	3.45	0	0	0	1	9	6	5	1	1	5	1	1	1	8	8	8	10	5	6	1	1	1	5	1	1	5	0	0	0	0	1	1	1	1	-4	0	-4	0	0	0	0	0	4	-8	-10
1	63	4.04	0	0	1	1	5	2	5	8	5	8	5	1	1	7	7	7	11	17	59	7	8	5	5	5	5	9	7	7	7	7	1	0	1	0	12	57	2	0	0	-3	0	4	8	0	-4
1	49	2.49	0	0	0	1	2	2	1	4	1	4	4	1	1	7	7	7	9	4	0	1	1	1	1	1	1	1	6	3	4.5	7	1	1	1	0	2	-2	0	-3	0	-3	-3	0	0	-2.5	-2
0	38	3.19	0	0	0	1	0	34	5	5	5	3	6	4	2	10	10	10	12	11	28	5	5	1	5	10	5	10	7	7	7	7	1	0	1	0	11	-6	0	0	-4	2	4	1	8	-3	-5
0	40	5.11	0	0	1	1	2	2	5	5	5	5	5	1	1	6	6	6	6	8	29	1	2	1	2	2	2	1	7	5	6	9	1	0	0	0	6	27	-4	-3	-4	-3	-3	1	0	0	3
1	50	3.87	0	0	0	1	3	4	3	5	3	7	2	1	1	9	9	9	10	7	2	3	4	3	7	1	1	10	0	0	0	0	1	1	1	1	4	-2	0	-1	0	0	-1	0	9	-9	-10
0	41	1.05	0	0	0	1	6	25	6	6	6	6	6	1	1	7	7	7	10	21	45	3	5	5	5	5	7	5	3	1	2	3	1	1	1	1	15	20	-3	-1	-1	-1	-1	6	4	-5	-7
1	47	3.41	0	0	0	1	2	23	1	5	5	5	5	5	1	8	6	7	5	5	22	5	5	1	1	5	1	5	6	4	5	8	1	0	1	0	3	-1	4	0	-4	-4	0	-4	4	-2	3
0	31	2.66	0	1	0	1	4	17	1	1	5	5	5	5	5	9	8	8.5	10	2	8	3	1	5	3	1	1	8	6	0	3	9	1	1	0	0	-2	-9	2	0	0	-2	-4	-4	3	-5.5	-1
1	58	3.05	0	1	1	1	1	14	1	1	1	5	5	5	1	9	9	9	11	7	43	2	2	2	2	2	2	8	2	0	1	1	1	1	1	1	6	29	1	1	1	-3	-3	-3	7	-8	-10
0	43	2.83	0	0	0	1	2	0	1	1	1	5	7	7	1	11	11	11	11	0	7	0	0	0	5	5	5	5	7	6	6.5	7	1	0	1	0	-2	7	-1	-1	-1	0	-2	-2	4	-4.5	-4
1	46	4.19	0	0	0	1	7	17	5	1	10	1	5	1	10	0	0	0	1	6	37	5	5	5	1	5	1	5	0	10	5	1	1	0	1	1	-1	20	0	4	-5	0	0	0	-5	5	0
1	54	4.44	0	0	0	1	2	0	1	1	1	1	1	1	1	8	8	8	12	3	6	5	5	1	1	5	5	5	7	7	7	8	1	0	1	0	1	6	4	4	0	0	4	4	4	-1	-4
0	58	3.21	0	0	0	1	2	5	1	4	1	1	1	1	1	4	7	5.5	8	3	0	1	1	1	1	1	1	1	9	9	9	9	0	0	0	0	1	-5	0	-3	0	0	0	0	0	3.5	1
1	20	3.28	0	1	0	1	7	7	1	1	1	5	1	1	1	7	7	7	11	1	2	1	1	1	2	1	1	1	10	10	10	12	0	0	0	0	-6	-5	0	0	0	-3	0	0	0	3	1
1	60	3.88	0	0	0	1	2	14	2	2	2	5	5	1	2	10	10	10	10	2	19	2	1	3	1	5	1	2	10	10	10	7	0	0	1	0	0	5	0	-1	1	-4	0	0	0	0	-3
1	55	4.71	0	0	1	1	4	0	1	1	1	10	1	1	1	8	8	8	9	4	16	2	2	2	8	2	2	2	8	8	8	6	1	0	1	0	0	16	1	1	1	-2	1	1	1	0	-3
1	33	2.28	0	0	0	1	1	2	1	2	1	5	1	1	1	7	7	7	7	3	3	1	3	3	1	1	1	5	2	7	4.5	7	1	1	1	0	2	1	0	1	2	-4	0	0	4	-2.5	0
1	49	4.4	0	0	0	1	4	32	3	1	1	3	8	6	5	10	8	9	10	7	14	1	1	1	3	1	1	10	6	5	5.5	6	1	0	1	0	3	-18	-2	0	0	0	-7	-5	5	-3.5	-4
1	53	2.98	0	1	0	1	3	5	2	2	3	4	2	2	2	4	7	5.5	10	2	10	1	3	5	5	5	1	1	7	0	3.5	7	1	1	1	0	-1	5	-1	1	2	1	3	-1	-1	-2	-3
0	52	5.74	0	0	0	1	2	17	1	1	1	4	2	2	0	10	7	8.5	11	21	64	5	5	5	8	7	5	7	7	8	7.5	8	1	0	1	0	19	47	4	4	4	4	5	3	7	-1	-3
1	41	3.93	0	0	0	1	2	3	1	1	1	5	1	1	1	10	7	8.5	9	9	34	5	5	5	5	1	1	9	7	0	3.5	7	1	1	1	0	7	31	4	4	4	0	0	0	8	-5	-2
0	45	1.7	0	0	0	1	0	21	2	2	2	1	7	1	1	10	10	10	10	1	38	1	1	1	1	8	1	8	4	1	2.5	7	1	1	1	0	1	17	-1	-1	-1	0	1	0	7	-7.5	-3
1	31	2.05	0	0	0	1	3	9	1	1	1	1	10	5	1	9	9	9	11	4	22	7	5	5	5	5	5	7	7	8	7.5	7	1	0	1	0	1	13	6	4	4	4	-5	0	6	-1.5	-4
0	21	3.02	0	0	0	1	4	14	3	2	3	5	5	2	2	10	10	10	11	3	9	3	2	5	4	5	1	5	9	10	9.5	9	0	0	0	0	-1	-5	0	0	2	-1	0	-1	3	-0.5	-2
0	23	4.89	0	0	0	1	5	19	3	2	2	3	8	4	2	9	9	9	10	5	13	3	1	1	2	3	3	3	9	8	8.5	8	1	0	1	0	0	-6	0	-1	-1	-1	-5	-1	1	-0.5	-2
1	73	5.47	0	0	0	1	1	9	1	1	1	1	1	1	1	7	7	7	8	4	19	1	1	5	1	1	1	5	1	2	1.5	0	1	1	1	1	3	10	0	0	4	0	0	0	4	-5.5	-8
1	36	4.12	0	0	0	1	3	19	3	5	4	2	5	2	2	11	7	9	10	2	17	2	2	2	1	3	1	3	7	7	7	6	1	0	1	0	-1	-2	-1	-3	-2	-1	-2	-1	1	-2	-4
0	28	3.37	0	0	0	1	3	8	1	2	1	7	2	1	1	7	7	7	8	4	7	1	1	1	5	3	1	3	6	9	7.5	9	1	0	0	0	1	-1	0	-1	0	-2	1	0	2	0.5	1
1	47	5.11	0	0	0	1	9	20	4	3	3	2	4	1	3	7	8	7.5	9	8	14	5	1	1	5	1	1	5	8	8	8	11	1	0	0	0	-1	-6	1	-2	-2	3	-3	0	2	0.5	2
1	71	3.8	0	0	0	1	18	34	5	4	4	6	5	5	6	5	5	5	5	7	16	5	5	1	1	1	1	1	3	3	3	2	1	1	1	1	-11	-18	0	1	-3	-5	-4	-4	-5	-2	-3
1	70	2.66	0	0	0	1	5	13	1	1	1	10	1	1	1	4	4	4	5	1	13	1	2	1	5	1	1	1	5	5	5	4	1	0	1	1	-4	0	0	1	0	-5	0	0	0	1	-1
1	23	3.94	0	0	0	1	4	10	2	2	2	2	2	2	2	10	10	10	10	1	7	3	3	3	3	1	1	3	8	8	8	8	1	0	1	0	-3	-3	1	1	1	1	-1	-1	1	-2	-2
0	43	4.22	0	0	0	1	0	0	1	1	1	1	1	1	1	8	9	8.5	11	0	1	1	1	1	1	2	1	2	8	7	7.5	10	1	0	0	0	0	1	0	0	0	0	1	0	1	-1	-1
1	37	3.05	0	0	0	1	1	3	3	3	3	3	1	1	1	9	9	9	11	3	2	1	1	1	3	1	1	3	10	10	10	9	0	0	0	0	2	-1	-2	-2	-2	0	0	0	2	1	-2
0	25	2.21	0	1	0	1	20	60	7	7	7	10	9	5	6	8	9	8.5	11	1	0	8	3	5	0	8	0	2	7	0	3.5	6	1	1	1	0	-19	-60	1	-4	-2	-10	-1	-5	-4	-5	-5
0	48	4.3	0	0	0	1	15	67	5	5	8	8	10	10	8	9	11	10	11	9	0	5	5	5	5	5	5	5	8	7	7.5	9	1	0	0	0	-6	-67	0	0	-3	-3	-5	-5	-3	-2.5	-2
1	68	3.08	0	0	0	1	2	29	1	6	6	5	8	1	1	9	8	8.5	9	2	17	0	5	5	0	0	5	5	8	7	7.5	7	1	0	1	0	0	-12	-1	-1	-1	-5	-8	4	4	-1	-2
0	34	3.12	0	0	0	1	0	23	2	1	1	1	6	2	2	9	10	9.5	11	4	48	7	3	6	3	7	1	8	6	5	5.5	10	1	0	0	0	4	25	5	2	5	2	1	-1	6	-4	-1
1	48	2.38	0	0	0	1	6	29	5	5	3	5	2	2	2	10	10	10	11	6	40	5	7	3	8	7	0	5	7	10	8.5	8	1	0	1	0	0	11	0	2	0	3	5	-2	3	-1.5	-3
0	52	3.87	0	0	0	1	3	7	5	5	5	5	1	1	1	8	10	9	11	2	13	5	5	5	5	5	0	10	3	4	3.5	2	1	1	1	1	-1	6	0	0	0	0	4	-1	9	-5.5	-9
1	62	5.24	0	0	0	1	0	0	1	1	1	1	1	1	1	8	7	7.5	7	2	3	1	1	1	1	1	1	1	9	8	8.5	6	1	0	1	0	2	3	0	0	0	0	0	0	0	1	-1
0	40	4.29	0	0	0	1	1	2	2	4	1	1	8	1	2	9	9	9	11	10	0	2	1	1	8	7	1	8	1	2	1.5	5	1	1	1	0	9	-2	0	-3	0	7	-1	0	6	-7.5	-6
0	26	3.1	0	0	0	1	12	36	7	4	7	9	7	4	1	9	9	9	11	8	33	8	3	8	5	5	5	6	10	8	9	8	0	0	1	0	-4	-3	1	-1	1	-4	-2	1	5	0	-3
1	67	5.14	0	0	0	1	0	1	0	0	0	0	0	0	0	9	8	8.5	11	11	15	1	1	1	5	5	1	10	2	1	1.5	2	1	1	1	1	11	14	1	1	1	5	5	1	10	-7	-9
0	44	4.36	0	0	0	1	0	0	0	0	0	0	0	0	0	9	8	8.5	9	18	4	5	3	3	3	5	3	3	9	8	8.5	8	1	0	1	0	18	4	5	3	3	3	5	3	3	0	-1
1	20	3.75	0	0	0	1	28	64	9	3	5	8	9	9	2	5	8	6.5	11	4	21	5	2	6	3	5	1	1	10	9	9.5	10	0	0	0	0	-24	-43	-4	-1	1	-5	-4	-8	-1	3	-1
0	65	3.34	0	0	0	1	9	26	1	3	1	5	1	1	5	2	3	2.5	5	10	23	1	5	1	10	1	1	5	2	2	2	4	1	1	1	1	1	-3	0	2	0	5	0	0	0	-0.5	-1
1	44	3.34	0	0	0	1	5	23	5	1	5	5	5	1	1	10	10	10	9	3	0	2	1	3	2	1	1	2	7	7	7	9	1	0	0	0	-2	-23	-3	0	-2	-3	-4	0	1	-3	0
0	67	4.27	0	0	0	1	1	9	1	1	1	3	1	1	1	5	5	5	6	3	0	1	1	1	5	1	1	1	3	3	3	7	1	1	1	0	2	-9	0	0	0	2	0	0	0	-2	1
0	31	3.75	0	0	0	1	0	9	1	1	5	1	5	1	1	9	8	8.5	11	1	10	1	1	1	1	5	1	5	7	7	7	7	1	0	1	0	1	1	0	0	-4	0	0	0	4	-1.5	-4
0	80	4.23	0	0	0	1	0	4	1	1	1	1	1	1	1	3	0	1.5	0	4	30	2	2	4	2	8	2	1	5	3	4	0	1	1	1	1	4	26	1	1	3	1	7	1	0	2.5	0
1	58	4.24	0	0	0	1	3	23	2	3	3	3	2	1	2	6	6	6	10	2	20	1	1	1	1	1	1	5	10	9	9.5	9	0	0	0	0	-1	-3	-1	-2	-2	-2	-1	0	3	3.5	-1
0	52	5.72	0	0	0	1	12	19	1	1	1	10	5	5	1	10	10	10	9	3	8	5	5	1	5	1	5	1	10	10	10	10	0	0	0	0	-9	-11	4	4	0	-5	-4	0	0	0	1
1	27	3.74	0	0	0	1	7	16	6	1	6	2	2	1	1	5	6	5.5	5	1	19	1	1	5	1	5	1	5	6	7	6.5	3	1	0	1	1	-6	3	-5	0	-1	-1	3	0	4	1	-2
0	35	4.01	0	0	0	1	0	7	1	1	1	1	5	1	1	10	10	10	10	0	1	5	1	1	1	1	1	1	6	9	7.5	10	1	0	0	0	0	-6	4	0	0	0	-4	0	0	-2.5	0
1	41	2.75	0	0	0	1	3	13	1	3	1	5	1	1	1	5	5	5	9	16	21	1	10	5	5	1	1	10	2	2	2	2	1	1	1	1	13	8	0	7	4	0	0	0	9	-3	-7
1	64	2.19	0	0	0	1	3	4	1	1	5	5	5	1	5	1	1	1	3	6	4	1	1	5	1	1	1	5	2	2	2	4	1	1	1	1	3	0	0	0	0	-4	-4	0	0	1	1
0	53	4.28	0	0	0	1	7	24	5	7	7	5	7	7	1	8	7	7.5	9	2	4	1	5	1	5	1	1	1	7	7	7	9	1	0	0	0	-5	-20	-4	-2	-6	0	-6	-6	0	-0.5	0
1	68	2.91	0	0	0	1	2	1	1	1	1	1	1	1	1	6	7	6.5	6	3	0	1	1	1	1	1	1	1	0	0	0	0	1	1	1	1	1	-1	0	0	0	0	0	0	0	-6.5	-6
0	43	3.01	0	0	0	1	4	48	7	7	7	7	7	6	6	7	7	7	7	1	20	1	5	5	5	1	1	1	8	8	8	9	1	0	0	0	-3	-28	-6	-2	-2	-2	-6	-5	-5	1	2
1	60	4.73	0	0	0	1	6	18	3	8	7	6	1	1	1	7	7	7	11	7	10	0	3	4	5	0	0	3	7	8	7.5	7	1	0	1	0	1	-8	-3	-5	-3	-1	-1	-1	2	0.5	-4
1	71	4.78	0	0	0	1	4	1	5	5	5	5	5	5	5	7	5	6	5	0	6	3	3	3	3	3	1	1	5	5	5	7	1	0	1	0	-4	5	-2	-2	-2	-2	-2	-4	-4	-1	2
1	36	3.29	0	0	0	1	15	47	6	9	8	5	5	1	1	7	7	7	10	8	26	4	3	3	4	3	0	5	8	7	7.5	10	1	0	0	0	-7	-21	-2	-6	-5	-1	-2	-1	4	0.5	0
1	61	4.86	0	0	0	1	0	4	2	2	2	2	2	2	2	7	7	7	10	2	16	0	0	0	0	5	0	10	0	0	0	0	1	1	1	1	2	12	-2	-2	-2	-2	3	-2	8	-7	-10
0	56	3.42	0	0	0	1	23	49	7	4	6	9	3	4	4	3	0	1.5	4	7	26	1	0	4	7	6	0	7	1	0	0.5	2	1	1	1	1	-16	-23	-6	-4	-2	-2	3	-4	3	-1	-2
0	49	4.2	0	0	0	1	0	12	3	3	3	3	5	3	3	10	10	10	9	2	25	5	5	5	5	5	5	10	5	5	5	8	1	0	1	0	2	13	2	2	2	2	0	2	7	-5	-1
1	66	4.63	0	0	0	1	3	4	3	3	3	5	3	3	3	7	7	7	12	0	0	0	0	0	0	0	0	0	0	0	0	0	1	1	1	1	-3	-4	-3	-3	-3	-5	-3	-3	-3	-7	-12
0	45	4.47	0	0	0	1	3	0	1	2	1	2	1	1	1	8	8	8	9	4	23	0	0	0	0	1	1	3	6	6	6	7	1	0	1	0	1	23	-1	-2	-1	-2	0	0	2	-2	-2
1	37	3.1	0	0	0	1	0	0	1	1	1	1	1	1	1	10	10	10	10	0	0	0	0	0	0	0	0	0	8	8	8	7	1	0	1	0	0	0	-1	-1	-1	-1	-1	-1	-1	-2	-3
1	53	3.76	0	0	0	1	2	0	1	1	1	5	5	1	1	9	9	9	9	2	5	0	0	5	0	0	0	5	8	8	8	8	1	0	1	0	0	5	-1	-1	4	-5	-5	-1	4	-1	-1
0	57	2.05	0	0	0	1	1	2	1	1	1	3	4	1	1	9	9	9	10	2	0	1	1	1	3	1	1	3	3	3	3	4	1	1	1	1	1	-2	0	0	0	0	-3	0	2	-6	-6
1	56	4.64	0	0	0	1	2	2	1	1	1	6	1	1	1	8	8	8	9	0	0	1	1	1	1	1	1	1	5	5	5	9	1	0	0	0	-2	-2	0	0	0	-5	0	0	0	-3	0
1	47	5.22	0	0	0	1	0	0	0	0	0	0	0	0	0	8	0	4	9	1	6	3	3	3	3	3	3	3	3	3	3	8	1	1	1	0	1	6	3	3	3	3	3	3	3	-1	-1
1	34	5.86	0	0	0	1	0	2	0	0	0	5	0	0	0	5	5	5	6	1	3	1	1	1	1	1	1	1	2	2	2	8	1	1	1	0	1	1	1	1	1	-4	1	1	1	-3	2
1	52	4.19	0	0	0	1	0	0	3	3	5	7	5	3	5	5	5	5	5	4	4	1	1	1	3	3	1	3	5	5	5	8	1	0	1	0	4	4	-2	-2	-4	-4	-2	-2	-2	0	3
0	62	3.01	0	0	0	1	8	12	0	0	0	5	0	0	0	8	8	8	11	0	3	3	3	3	3	3	3	3	7	7	7	12	1	0	0	0	-8	-9	3	3	3	-2	3	3	3	-1	1
0	23	3.18	0	0	0	1	0	25	1	1	1	1	1	1	1	8	8	8	9	3	1	1	1	1	1	1	1	1	5	5	5	9	1	0	0	0	3	-24	0	0	0	0	0	0	0	-3	0
1	71	2.31	0	0	0	1	4	37	1	1	1	1	1	1	1	5	5	5	4	2	0	1	1	1	1	1	1	1	3	3	3	4	1	1	1	1	-2	-37	0	0	0	0	0	0	0	-2	0
1	56	3.42	0	0	0	1	1	7	1	6	1	6	8	1	1	5	5	5	5	15	0	3	5	1	6	5	2	9	0	0	0	0	1	1	1	1	14	-7	2	-1	0	0	-3	1	8	-5	-5
1	63	4.4	0	0	0	1	2	13	1	3	1	4	1	1	1	6	6	6	8	7	25	3	3	3	3	3	3	3	3	3	3	5	1	1	1	0	5	12	2	0	2	-1	2	2	2	-3	-3
1	68	5.06	0	0	0	1	6	12	1	1	3	2	1	1	1	6	6	6	10	15	31	7	1	1	5	1	1	10	0	0	0	0	1	1	1	1	9	19	6	0	-2	3	0	0	9	-6	-10
1	17	3.51	0	0	0	1	1	4	1	1	1	2	5	1	1	2	1	1.5	6	9	5	7	1	3	1	6	1	8	7	6	6.5	10	1	0	0	0	8	1	6	0	2	-1	1	0	7	5	4
0	47	3.59	0	0	0	1	2	0	1	1	1	1	7	1	1	5	5	5	10	3	10	2	1	1	1	5	1	1	7	7	7	10	1	0	0	0	1	10	1	0	0	0	-2	0	0	2	0
1	64	2.4	0	0	0	1	0	0	1	1	1	1	5	1	1	3	3	3	8	1	8	0	0	0	5	0	0	5	0	0	0	4	1	1	1	1	1	8	-1	-1	-1	4	-5	-1	4	-3	-4
1	53	5.48	0	0	0	1	1	13	3	3	3	3	3	3	3	7	7	7	11	15	50	3	3	3	3	5	3	10	4	4	4	2	1	1	1	1	14	37	0	0	0	0	2	0	7	-3	-9
0	53	4.42	0	0	0	1	0	0	1	3	3	1	1	1	1	8	8	8	11	1	11	0	0	5	0	1	0	5	2	3	2.5	6	1	1	1	0	1	11	-1	-3	2	-1	0	-1	4	-5.5	-5
0	35	5.25	0	0	0	1	4	24	5	7	7	7	7	5	5	6	5	5.5	7	9	7	0	0	0	5	0	0	5	5	5	5	9	1	0	0	0	5	-17	-5	-7	-7	-2	-7	-5	0	-0.5	2
0	58	2.61	0	0	0	1	0	0	1	1	1	1	5	1	1	7	7	7	10	12	32	3	1	5	1	8	1	5	5	5	5	9	1	0	0	0	12	32	2	0	4	0	3	0	4	-2	-1
0	75	4.61	0	0	1	1	0	4	1	1	2	1	1	2	1	9	9	9	10	2	4	0	0	5	0	0	0	5	4	4	4	7	1	1	1	0	2	0	-1	-1	3	-1	-1	-2	4	-5	-3
1	51	5.27	0	0	0	1	2	3	1	1	2	1	1	1	1	5	5	5	6	3	3	0	0	0	0	0	0	0	5	5	5	7	1	0	1	0	1	0	-1	-1	-2	-1	-1	-1	-1	0	1
0	71	2.89	0	0	0	1	0	3	0	0	0	0	0	0	0	6	6	6	5	16	16	1	3	1	3	1	1	1	2	1	1.5	7	1	1	1	0	16	13	1	3	1	3	1	1	1	-4.5	2
1	44	4.89	0	0	0	1	0	0	0	0	0	0	0	0	0	8	8	8	11	1	2	5	0	0	0	0	0	0	4	7	5.5	11	1	0	0	0	1	2	5	0	0	0	0	0	0	-2.5	0
0	73	2.53	0	0	0	1	0	2	0	0	0	0	0	0	0	3	3	3	8	14	34	1	2	4	2	7	1	7	0	0	0	1	1	1	1	1	14	32	1	2	4	2	7	1	7	-3	-7
1	48	3.99	0	0	0	1	1	0	0	0	0	0	0	0	0	3	3	3	7	3	16	5	5	5	5	5	5	5	4	4	4	8	1	1	1	0	2	16	5	5	5	5	5	5	5	1	1
1	61	5.66	0	0	0	1	6	3	1	0	1	1	0	0	1	9	9	9	8	4	0	0	0	0	0	0	0	0	2	1	1.5	3	1	1	1	1	-2	-3	-1	0	-1	-1	0	0	-1	-7.5	-5
0	60	2.39	0	0	0	1	5	2	2	0	1	2	1	1	2	6	6	6	9	17	19	4	0	2	4	2	2	3	7	7	7	7	1	0	1	0	12	17	2	0	1	2	1	1	1	1	-2
1	69	5.66	0	0	0	1	9	22	0	5	5	5	0	0	0	7	7	7	10	3	8	3	5	3	3	3	3	3	5	5	5	5	1	0	1	0	-6	-14	3	0	-2	-2	3	3	3	-2	-5
1	55	2.93	0	0	0	1	6	23	0	5	5	5	0	0	0	7	4	5.5	9	7	3	1	1	1	5	1	1	1	7	6	6.5	7	1	0	1	0	1	-20	1	-4	-4	0	1	1	1	1	-2
1	58	3.47	0	0	0	1	7	7	0	5	5	10	5	0	2	1	2	1.5	2	26	44	1	5	5	5	10	1	5	1	1	1	3	1	1	1	1	19	37	1	0	0	-5	5	1	3	-0.5	1
1	40	5.04	0	0	0	1	9	32	5	1	1	7	5	5	1	6	7	6.5	10	17	41	6	6	6	10	5	1	7	5	5	5	4	1	0	1	1	8	9	1	5	5	3	0	-4	6	-1.5	-6
0	46	3.15	0	0	0	1	3	25	0	5	0	5	5	0	0	8	6	7	10	7	17	5	5	1	5	1	1	5	8	8	8	8	1	0	1	0	4	-8	5	0	1	0	-4	1	5	1	-2
0	28	4.21	0	0	0	1	4	16	1	5	0	1	8	0	0	11	11	11	12	5	7	6	1	1	1	1	1	3	11	11	11	10	0	0	0	0	1	-9	5	-4	1	0	-7	1	3	0	-2
1	23	3.48	0	0	0	1	5	25	0	5	3	7	7	0	3	6	2	4	10	5	18	5	1	7	1	1	1	7	1	1	1	4	1	1	1	1	0	-7	5	-4	4	-6	-6	1	4	-3	-6
0	35	3.04	0	0	0	1	3	7	0	0	0	0	0	0	0	7	7	7	10	6	15	5	1	1	1	1	1	1	8	8	8	10	1	0	0	0	3	8	5	1	1	1	1	1	1	1	0
1	47	4.35	0	0	1	1	2	14	0	0	0	0	2	0	0	9	9	9	12	5	4	1	1	1	1	1	1	1	10	10	10	7	0	0	1	0	3	-10	1	1	1	1	-1	1	1	1	-5
0	86	2.97	0	0	0	1	3	1	0	0	0	0	0	0	0	4	4	4	3	6	6	0	0	5	0	0	0	0	1	2	1.5	0	1	1	1	1	3	5	0	0	5	0	0	0	0	-2.5	-3
1	55	3.5	0	0	0	1	3	1	5	5	5	7	5	5	5	7	7	7	11	11	9	5	3	5	8	6	0	7	5	2	3.5	9	1	1	0	0	8	8	0	-2	0	1	1	-5	2	-3.5	-2
0	42	2.85	0	0	0	1	0	46	0	2	2	0	7	7	3	7	3	5	10	3	17	1	1	0	0	6	5	1	9	9	9	11	0	0	0	0	3	-29	1	-1	-2	0	-1	-2	-2	4	1
1	57	3.49	0	0	0	1	4	13	0	0	0	2	0	0	0	6	6	6	7	12	2	7	0	0	0	6	0	6	6	7	6.5	7	1	0	1	0	8	-11	7	0	0	-2	6	0	6	0.5	0
0	48	2.67	0	0	0	1	3	28	0	0	0	0	0	0	0	11	11	11	9	6	28	0	0	0	0	0	0	0	11	11	11	9	0	0	0	0	3	0	0	0	0	0	0	0	0	0	0
1	50	3.28	0	0	0	1	3	0	2	2	2	2	2	2	2	5	4	4.5	6	1	1	6	0	0	0	0	0	6	11	11	11	8	0	0	1	0	-2	1	4	-2	-2	-2	-2	-2	4	6.5	2
1	50	1.8	0	0	0	1	0	3	0	0	0	0	0	0	0	6	6	6	10	27	67	5	5	6	8	5	4	9	7	7	7	5	1	0	1	0	27	64	5	5	6	8	5	4	9	1	-5
0	43	3.29	0	0	1	1	7	31	2	8	9	5	3	1	0	10	9	9.5	11	5	19	0	5	5	0	0	0	0	6	5	5.5	8	1	0	1	0	-2	-12	-2	-3	-4	-5	-3	-1	0	-4	-3
0	38	4.08	0	0	0	1	5	5	2	2	2	2	1	1	1	10	9	9.5	9	4	5	1	1	1	1	0	0	1	7	0	3.5	11	1	1	0	0	-1	0	-1	-1	-1	-1	-1	-1	0	-6	2
0	43	3.51	0	0	0	1	2	11	1	5	5	1	5	5	1	8	7	7.5	8	11	34	5	5	8	3	8	5	8	4	4	4	4	1	1	1	1	9	23	4	0	3	2	3	0	7	-3.5	-4
1	53	2.24	0	0	0	1	4	0	1	1	1	3	1	1	1	11	11	11	11	5	10	0	5	0	5	0	0	5	9	4	6.5	9	1	0	0	0	1	10	-1	4	-1	2	-1	-1	4	-4.5	-2
1	26	3.98	0	1	1	1	6	12	5	1	1	5	5	1	1	8	8	8	11	4	6	2	0	0	0	0	0	2	8	5	6.5	9	1	0	0	0	-2	-6	-3	-1	-1	-5	-5	-1	1	-1.5	-2
0	52	5.23	0	0	0	1	3	19	1	1	1	1	1	1	1	10	10	10	12	9	33	0	0	0	0	0	4	9	4	4	4	3	1	1	1	1	6	14	-1	-1	-1	-1	-1	3	8	-6	-9
0	37	2.7	0	0	0	1	5	0	4	1	1	1	7	1	1	10	10	10	11	1	4	0	0	4	0	0	0	2	7	6	6.5	11	1	0	0	0	-4	4	-4	-1	3	-1	-7	-1	1	-3.5	0
0	61	3.33	0	0	0	1	2	0	1	1	1	1	1	1	1	10	10	10	9	0	0	0	0	0	0	0	0	0	7	7	7	6	1	0	1	0	-2	0	-1	-1	-1	-1	-1	-1	-1	-3	-3
0	15	3.43	0	0	0	1	5	38	1	1	1	3	1	1	1	9	9	9	12	1	13	0	0	0	0	5	5	0	9	9	9	12	0	0	0	0	-4	-25	-1	-1	-1	-3	4	4	-1	0	0
0	56	5.08	0	0	1	1	2	0	1	1	1	2	1	1	1	9	9	9	8	19	31	5	5	1	5	5	5	5	6	6	6	8	1	0	1	0	17	31	4	4	0	3	4	4	4	-3	0
1	74	6.2	0	0	0	1	7	12	1	1	1	10	5	1	1	8	8	8	10	3	8	2	2	2	5	3	3	3	5	5	5	7	1	0	1	0	-4	-4	1	1	1	-5	-2	2	2	-3	-3
1	59	4.09	0	0	0	1	2	0	1	1	1	1	1	1	1	11	11	11	12	4	27	0	0	0	5	3	0	0	6	7	6.5	9	1	0	0	0	2	27	-1	-1	-1	4	2	-1	-1	-4.5	-3
0	60	8.45	0	0	0	1	0	0	0	0	0	0	0	0	0	10	6	8	8	0	20	0	0	0	5	5	0	0	11	11	11	5	0	0	1	0	0	20	0	0	0	5	5	0	0	3	-3
0	66	4.39	0	1	1	1	4	9	0	0	0	5	10	5	0	10	10	10	8	2	1	0	0	0	0	0	0	0	7	7	7	6	1	0	1	0	-2	-8	0	0	0	-5	-10	-5	0	-3	-2
0	37	3.47	0	0	0	1	16	15	5	5	5	0	0	0	1	10	10	10	11	1	19	0	0	0	0	0	0	0	6	5	5.5	11	1	0	0	0	-15	4	-5	-5	-5	0	0	0	-1	-4.5	0
0	60	2.82	0	0	0	0	5	2	1	1	5	1	1	1	5	7	7	7	8	6	20	2	2	2	5	2	2	5	10	9	9.5	9	0	0	0	0	1	18	1	1	-3	4	1	1	0	2.5	1
1	32	2.1	0	0	0	1	6	26	3	5	5	8	5	5	3	9	9	9	11	8	12	3	3	3	8	5	5	3	11	11	11	12	0	0	0	0	2	-14	0	-2	-2	0	0	0	0	2	1
0	56	3.01	0	0	0	1	7	6	0	0	0	7	5	0	0	11	11	11	10	8	11	0	0	0	5	0	0	0	8	6	7	9	1	0	0	0	1	5	0	0	0	-2	-5	0	0	-4	-1
1	55	3.8	0	0	0	1	2	4	1	1	1	1	1	1	1	6	6	6	9	2	0	1	1	1	1	1	1	1	7	5	6	11	1	0	0	0	0	-4	0	0	0	0	0	0	0	0	2
1	57	2.32	0	0	0	1	3	2	0	0	1	0	0	0	0	10	10	10	10	10	1	0	0	0	10	0	0	5	10	5	7.5	10	1	0	0	0	7	-1	0	0	-1	10	0	0	5	-2.5	0
1	40	7.07	0	0	0	1	6	3	2	2	3	4	2	0	2	10	10	10	10	3	4	0	0	3	0	0	3	3	8	8	8	11	1	0	0	0	-3	1	-2	-2	0	-4	-2	3	1	-2	1
0	58	3.09	0	0	0	1	8	21	0	0	0	5	8	0	0	7	5	6	10	11	47	0	0	0	0	0	0	0	5	5	5	5	1	0	1	0	3	26	0	0	0	-5	-8	0	0	-1	-5
0	65	2.6	0	0	0	1	4	26	0	0	0	2	5	0	2	1	3	2	3	2	7	0	0	0	0	0	0	0	4	4	4	5	1	1	1	0	-2	-19	0	0	0	-2	-5	0	-2	2	2
1	32	3.6	0	0	0	1	8	23	3	1	1	9	4	0	0	11	10	10.5	11	2	10	0	0	5	5	0	0	0	11	11	11	10	0	0	0	0	-6	-13	-3	-1	4	-4	-4	0	0	0.5	-1
0	30	1.92	0	0	0	1	4	19	2	0	4	2	4	0	0	4	8	6	11	4	22	5	0	0	0	5	5	0	8	7	7.5	9	1	0	0	0	0	3	3	0	-4	-2	1	5	0	1.5	-2
1	62	1.81	0	0	1	1	11	56	5	5	5	0	10	0	0	7	7	7	10	1	25	0	0	0	0	3	0	0	11	7	9	12	0	0	0	0	-10	-31	-5	-5	-5	0	-7	0	0	2	2
0	64	3.74	0	0	0	1	2	8	1	1	1	1	1	1	1	10	6	8	11	3	0	0	0	0	0	0	0	5	3	3	3	8	1	1	1	0	1	-8	-1	-1	-1	-1	-1	-1	4	-5	-3
1	67	4.38	0	0	0	1	0	6	1	1	1	1	1	1	1	10	9	9.5	8	1	7	1	1	1	1	1	1	1	7	7	7	8	1	0	1	0	1	1	0	0	0	0	0	0	0	-2.5	0
0	41	3.58	0	0	0	1	5	14	1	0	1	0	1	0	1	9	9	9	11	7	7	2	0	2	0	2	0	2	7	7	7	7	1	0	1	0	2	-7	1	0	1	0	1	0	1	-2	-4
0	64	2.24	0	0	0	1	6	10	2	0	2	3	0	0	0	11	11	11	12	2	3	0	0	0	5	5	5	5	6	11	8.5	11	1	0	0	0	-4	-7	-2	0	-2	2	5	5	5	-2.5	-1
0	60	2.58	0	0	0	1	5	15	0	0	0	3	3	0	0	9	9	9	11	4	7	1	1	1	1	1	1	5	7	9	8	7	1	0	1	0	-1	-8	1	1	1	-2	-2	1	5	-1	-4
1	39	2.65	0	0	1	1	9	27	0	1	0	2	5	1	1	6	7	6.5	11	20	30	5	0	5	5	5	0	5	7	7	7	10	1	0	0	0	11	3	5	-1	5	3	0	-1	4	0.5	-1
0	64	1.39	0	0	0	1	3	20	5	5	5	5	5	5	5	8	8	8	10	3	0	2	2	2	2	2	2	2	7	9	8	9	1	0	0	0	0	-20	-3	-3	-3	-3	-3	-3	-3	0	-1
0	72	2.54	0	0	0	1	7	9	1	1	1	1	1	1	1	4	3	3.5	9	4	29	3	5	3	10	10	5	0	10	9	9.5	10	0	0	0	0	-3	20	2	4	2	9	9	4	-1	6	1
1	19	2.34	0	0	0	1	1	4	0	1	1	1	0	0	0	5	5	5	8	6	4	5	0	0	0	0	0	0	4	5	4.5	8	1	1	1	0	5	0	5	-1	-1	-1	0	0	0	-0.5	0
1	55	4.17	0	0	0	0	0	42	0	5	0	10	5	0	5	8	8	8	11	0	0	0	0	0	0	0	0	3	4	3	3.5	6	1	1	1	0	0	-42	0	-5	0	-10	-5	0	-2	-4.5	-5
0	57	4.42	0	0	0	1	0	32	1	5	5	0	0	0	0	8	8	8	12	0	2	0	1	0	0	0	0	0	11	11	11	11	0	0	0	0	0	-30	-1	-4	-5	0	0	0	0	3	-1
0	73	2.79	0	1	1	1	0	3	1	1	1	6	1	1	1	8	8	8	9	3	21	1	4	4	1	2	1	1	8	11	9.5	9	0	0	0	0	3	18	0	3	3	-5	1	0	0	1.5	0
0	63	2.9	0	0	0	1	0	22	1	1	1	5	1	0	5	9	9	9	6	0	1	0	0	0	5	0	0	5	9	10	9.5	10	0	0	0	0	0	-21	-1	-1	-1	0	-1	0	0	0.5	4
0	49	5.2	0	0	1	1	1	14	0	5	5	5	3	0	0	10	10	10	12	1	5	0	0	0	0	0	0	0	11	11	11	10	0	0	0	0	0	-9	0	-5	-5	-5	-3	0	0	1	-2
0	47	3.49	0	0	0	1	1	5	1	1	1	1	1	1	4	11	11	11	9	1	5	0	0	0	0	0	0	0	11	11	11	8	0	0	1	0	0	0	-1	-1	-1	-1	-1	-1	-4	0	-1
0	50	2.98	0	0	0	1	2	12	5	1	1	10	0	0	0	9	9	9	8	1	35	2	2	2	3	1	1	1	9	10	9.5	7	0	0	1	0	-1	23	-3	1	1	-7	1	1	1	0.5	-1
1	34	1.53	0	0	0	1	15	85	10	5	10	10	10	5	10	9	9	9	9	1	1	0	0	0	0	0	0	0	11	11	11	9	0	0	0	0	-14	-84	-10	-5	-10	-10	-10	-5	-10	2	0
1	24	2.42	0	0	1	1	0	3	0	0	0	0	2	0	0	12	11	11.5	7	1	1	1	2	2	0	0	0	0	11	11	11	9	0	0	0	0	1	-2	1	2	2	0	-2	0	0	-0.5	2
0	61	2.79	0	1	1	1	1	4	0	0	0	0	0	0	0	8	8	8	11	1	58	5	3	3	3	7	5	5	9	9	9	7	0	0	1	0	0	54	5	3	3	3	7	5	5	1	-4
0	19	2.47	0	0	0	1	0	0	0	0	0	0	0	0	0	8	8	8	9	0	0	0	0	0	0	0	0	0	11	11	11	9	0	0	0	0	0	0	0	0	0	0	0	0	0	3	0
0	78	5.29	0	0	0	1	0	8	0	0	0	5	2	0	0	8	8	8	10	6	24	5	0	5	5	5	5	5	10	11	10.5	9	0	0	0	0	6	16	5	0	5	0	3	5	5	2.5	-1
1	23	6.06	0	0	1	1	0	13	0	5	0	0	5	0	0	10	10	10	8	2	14	5	5	0	0	5	0	0	11	11	11	10	0	0	0	0	2	1	5	0	0	0	0	0	0	1	2
0	25	3.16	0	0	1	0	2	37	1	2	1	0	6	0	0	11	11	11	8	2	17	2	1	0	0	1	0	0	11	11	11	9	0	0	0	0	0	-20	1	-1	-1	0	-5	0	0	0	1
1	80	2.45	0	0	0	0	0	35	0	5	5	7	0	0	0	11	11	11	12	1	25	3	2	2	7	2	1	4	9	9	9	8	0	0	1	0	1	-10	3	-3	-3	0	2	1	4	-2	-4
0	44	3.12	0	0	0	1	4	46	2	1	0	4	8	0	1	11	11	11	10	1	5	3	0	0	3	0	3	5	9	9	9	11	0	0	0	0	-3	-41	1	-1	0	-1	-8	3	4	-2	1
0	46	2.74	0	0	0	1	0	5	0	0	0	0	4	0	0	11	11	11	10	0	1	0	0	0	0	0	0	3	6	7	6.5	10	1	0	0	0	0	-4	0	0	0	0	-4	0	3	-4.5	0
0	52	2.39	0	0	0	1	2	16	2	5	1	3	7	0	0	11	11	11	10	1	10	0	0	0	0	0	0	0	9	8	8.5	9	1	0	0	0	-1	-6	-2	-5	-1	-3	-7	0	0	-2.5	-1
1	38	8.48	0	1	0	1	0	3	0	0	0	6	0	0	0	6	6	6	2	0	4	0	0	5	0	0	0	0	9	9	9	7	0	0	1	0	0	1	0	0	5	-6	0	0	0	3	5
1	69	3.85	0	0	0	1	6	27	0	0	0	5	5	0	0	7	9	8	8	2	1	3	0	0	0	0	0	0	9	8	8.5	9	1	0	0	0	-4	-26	3	0	0	-5	-5	0	0	0.5	1
0	47	3.12	0	0	0	1	3	24	2	2	2	2	6	2	6	10	10	10	10	4	27	5	5	5	6	6	0	6	11	11	11	9	0	0	0	0	1	3	3	3	3	4	0	-2	0	1	-1
0	87	3.33	0	0	0	1	2	25	0	1	8	1	8	0	8	9	3	6	5	4	50	0	5	5	5	0	0	10	8	3	5.5	3	1	0	1	1	2	25	0	4	-3	4	-8	0	2	-0.5	-2
1	82	2.86	0	0	0	1	0	12	0	3	4	3	0	0	0	9	8	8.5	8	1	1	0	0	0	0	0	0	0	11	11	11	10	0	0	0	0	1	-11	0	-3	-4	-3	0	0	0	2.5	2
0	59	4.63	0	0	1	1	0	2	0	5	5	5	0	0	0	8	7	7.5	8	0	18	0	5	0	0	0	0	0	9	8	8.5	10	1	0	0	0	0	16	0	0	-5	-5	0	0	0	1	2
0	50	3.21	0	0	0	1	0	29	0	7	7	0	7	1	0	11	11	11	9	0	2	0	0	0	0	1	0	7	11	0	5.5	4	1	0	1	1	0	-27	0	-7	-7	0	-6	-1	7	-5.5	-5
1	64	3.07	0	0	1	1	0	4	0	5	7	5	7	0	0	9	9	9	6	3	36	1	1	1	3	1	0	9	11	11	11	7	0	0	1	0	3	32	1	-4	-6	-2	-6	0	9	2	1
1	56	3.35	0	0	0	1	0	4	0	5	7	5	7	0	0	9	10	9.5	8	0	13	1	0	1	1	0	0	2	11	11	11	10	0	0	0	0	0	9	1	-5	-6	-4	-7	0	2	1.5	2
1	37	3.1	0	0	0	1	2	24	6	5	5	0	3	0	7	7	8	7.5	10	1	5	3	0	0	0	0	0	8	7	8	7.5	8	1	0	1	0	-1	-19	-3	-5	-5	0	-3	0	1	0	-2
0	48	3.82	0	0	0	1	2	50	0	3	3	1	5	0	0	9	9	9	9	2	30	0	3	0	1	3	1	5	8	7	7.5	9	1	0	0	0	0	-20	0	0	-3	0	-2	1	5	-1.5	0
1	53	2.25	0	0	0	1	2	9	2	0	0	7	1	0	0	9	8	8.5	7	1	6	4	0	0	6	0	0	0	9	8	8.5	7	1	0	1	0	-1	-3	2	0	0	-1	-1	0	0	0	0
1	73	3.15	0	0	0	1	1	9	0	10	10	0	0	0	5	7	7	7	8	3	28	4	1	7	1	2	0	2	4	4	4	3	1	1	1	1	2	19	4	-9	-3	1	2	0	-3	-3	-5
0	35	2.51	0	0	0	1	1	36	1	1	1	1	7	1	0	11	11	11	8	0	9	1	0	0	0	0	0	0	9	8	8.5	8	1	0	1	0	-1	-27	0	-1	-1	-1	-7	-1	0	-2.5	0
0	54	3.19	0	0	0	1	1	26	0	5	0	2	2	0	0	10	11	10.5	8	0	24	0	0	0	3	0	0	0	10	9	9.5	10	0	0	0	0	-1	-2	0	-5	0	1	-2	0	0	-1	2
0	67	4.19	0	0	0	1	0	0	0	1	0	1	0	0	1	11	11	11	11	9	70	5	5	5	9	5	5	10	5	5	5	10	1	0	0	0	9	70	5	4	5	8	5	5	9	-6	-1
0	63	1.47	0	0	0	1	0	4	5	0	0	3	0	0	5	11	11	11	7	0	4	0	2	2	1	0	0	0	8	8	8	9	1	0	0	0	0	0	-5	2	2	-2	0	0	-5	-3	2
1	67	3.95	0	0	0	1	3	5	5	2	1	7	0	0	0	6	5	5.5	9	1	26	0	0	0	10	0	0	10	4	4	4	3	1	1	1	1	-2	21	-5	-2	-1	3	0	0	10	-1.5	-6
0	57	1.03	1	0	0	0	6	31	2	5	5	0	8	7	3	11	11	11	7	4	24	8	0	0	0	0	0	0	7	6	6.5	8	1	0	1	0	-2	-7	6	-5	-5	0	-8	-7	-3	-4.5	1
0	39	1.55	0	0	0	0	5	19	2	0	0	4	1	0	2	11	11	11	9	13	53	5	0	0	10	0	0	5	7	6	6.5	9	1	0	0	0	8	34	3	0	0	6	-1	0	3	-4.5	0
1	69	0.17	1	0	0	0	1	4	3	0	0	0	0	0	0	11	11	11	10	0	1	1	0	0	0	0	0	10	0	0	0	0	1	1	1	1	-1	-3	-2	0	0	0	0	0	10	-11	-10
0	33	2.16	1	0	0	0	0	6	0	0	0	3	7	0	0	9	11	10	7	2	18	5	0	5	5	6	0	0	9	10	9.5	9	0	0	0	0	2	12	5	0	5	2	-1	0	0	-0.5	2
0	75	1.81	1	0	0	0	0	44	2	5	5	7	7	0	0	9	9	9	6	0	6	0	0	0	5	3	0	0	11	11	11	7	0	0	1	0	0	-38	-2	-5	-5	-2	-4	0	0	2	1
0	60	4.62	0	0	0	0	1	13	1	1	1	1	1	1	1	10	11	10.5	11	7	32	5	5	0	5	5	0	5	11	11	11	10	0	0	0	0	6	19	4	4	-1	4	4	-1	4	0.5	-1
0	28	2.64	0	0	0	0	16	87	8	8	8	5	8	8	5	11	11	11	9	12	87	5	5	6	7	7	7	6	7	6	6.5	9	1	0	0	0	-4	0	-3	-3	-2	2	-1	-1	1	-4.5	0
0	64	0	1	0	0	0	0	2	0	1	0	2	0	0	2	11	11	11	7	1	27	0	5	0	5	5	0	5	10	5	7.5	2	1	0	1	1	1	25	0	4	0	3	5	0	3	-3.5	-5
0	57	0.71	1	0	0	0	0	7	0	0	0	5	1	0	0	10	10	10	8	0	10	1	0	0	1	1	1	0	8	9	8.5	9	1	0	0	0	0	3	1	0	0	-4	0	1	0	-1.5	1
1	66	1.74	1	0	0	0	0	5	0	0	2	5	2	0	0	11	11	11	8	0	5	0	0	0	5	0	0	5	7	7	7	10	1	0	0	0	0	0	0	0	-2	0	-2	0	5	-4	2
0	53	4.61	0	0	0	0	0	5	0	0	0	0	0	0	0	11	11	11	7	0	10	0	0	1	0	0	0	0	9	9	9	6	0	0	1	0	0	5	0	0	1	0	0	0	0	-2	-1
1	64	3.54	0	0	0	0	1	25	0	0	1	3	5	0	0	10	11	10.5	9	4	48	1	1	3	3	6	1	4	7	8	7.5	7	1	0	1	0	3	23	1	1	2	0	1	1	4	-3	-2
0	52	2.85	0	0	0	0	10	35	3	5	3	6	6	3	3	10	10	10	7	1	34	2	2	2	2	1	1	10	5	5	5	7	1	0	1	0	-9	-1	-1	-3	-1	-4	-5	-2	7	-5	0
1	52	2.8	0	0	0	0	0	0	0	0	0	7	3	0	0	8	8	8	7	0	5	0	0	0	0	0	0	0	10	11	10.5	10	0	0	0	0	0	5	0	0	0	-7	-3	0	0	2.5	3
0	49	1.7	1	0	0	0	0	44	2	5	5	7	7	0	0	9	7	8	9	10	56	5	0	0	0	5	5	5	9	10	9.5	6	0	0	1	0	10	12	3	-5	-5	-7	-2	5	5	1.5	-3
0	62	0	1	0	0	0	4	11	2	2	1	0	0	0	0	10	11	10.5	8	1	2	6	1	1	0	1	4	0	11	8	9.5	8	0	0	1	0	-3	-9	4	-1	0	0	1	4	0	-1	0
0	35	0.65	0	0	0	0	0	26	0	0	7	0	1	0	0	11	11	11	8	0	20	0	2	7	0	0	0	0	10	10	10	9	0	0	0	0	0	-6	0	2	0	0	-1	0	0	-1	1
0	61	2.73	1	0	0	0	6	67	5	5	5	5	0	0	0	8	7	7.5	10	2	33	0	0	0	5	0	0	5	7	7	7	9	1	0	0	0	-4	-34	-5	-5	-5	0	0	0	5	-0.5	-1
0	48	4.66	1	0	0	0	6	17	5	5	5	5	5	0	5	9	11	10	8	2	7	0	0	5	5	0	0	0	9	9	9	6	0	0	1	0	-4	-10	-5	-5	0	0	-5	0	-5	-1	-2
1	26	2.46	1	0	0	0	7	13	5	1	1	1	8	1	3	10	10	10	10	5	9	4	1	1	1	2	0	0	10	10	10	10	0	0	0	0	-2	-4	-1	0	0	0	-6	-1	-3	0	0
0	52	1.7	1	0	0	0	5	2	5	5	5	5	5	5	5	5	5	5	11	0	0	0	0	0	0	1	0	0	7	7	7	11	1	0	0	0	-5	-2	-5	-5	-5	-5	-4	-5	-5	2	0
0	51	3.19	1	0	0	0	2	29	1	6	6	5	8	1	1	4	5	4.5	4	2	17	1	5	5	0	0	5	5	6	5	5.5	8	1	0	1	0	0	-12	0	-1	-1	-5	-8	4	4	1	4
0	56	3.14	1	0	0	0	11	12	5	0	0	5	5	5	5	8	8	8	11	1	3	0	0	0	2	0	0	0	8	8	8	11	1	0	0	0	-10	-9	-5	0	0	-3	-5	-5	-5	0	0
0	66	1.15	1	0	0	0	0	33	2	6	2	8	8	2	8	6	5	5.5	7	3	15	3	3	1	7	5	5	3	7	8	7.5	7	1	0	1	0	3	-18	1	-3	-1	-1	-3	3	-5	2	0
0	41	0.54	1	0	0	0	0	0	1	1	1	1	4	1	1	7	7	7	9	1	4	0	2	1	0	3	0	0	8	8	8	10	1	0	0	0	1	4	-1	1	0	-1	-1	-1	-1	1	1
1	42	1.17	1	0	0	0	1	2	1	1	3	1	9	1	1	9	7	8	11	3	18	2	2	7	2	2	1	1	8	7	7.5	6	1	0	1	0	2	16	1	1	4	1	-7	0	0	-0.5	-5
1	51	2.3	1	0	0	0	0	2	0	0	2	2	0	0	0	9	10	9.5	9	0	10	3	0	5	1	1	2	0	6	9	7.5	9	1	0	0	0	0	8	3	0	3	-1	1	2	0	-2	0
0	19	0.32	1	0	0	0	3	17	5	5	5	3	7	0	0	10	10	10	7	0	3	3	3	5	0	5	0	0	7	9	8	7	1	0	1	0	-3	-14	-2	-2	0	-3	-2	0	0	-2	0
0	57	3.95	1	0	0	0	1	31	3	2	3	5	5	4	4	10	10	10	10	1	20	0	0	0	0	0	0	0	11	9	10	9	0	0	0	0	0	-11	-3	-2	-3	-5	-5	-4	-4	0	-1
1	55	2.64	0	0	0	0	7	31	3	8	8	3	3	3	3	7	7	7	9	2	8	0	5	0	5	0	0	0	8	8	8	7	1	0	1	0	-5	-23	-3	-3	-8	2	-3	-3	-3	1	-2
0	70	0	1	0	0	0	0	1	0	0	0	5	0	0	0	7	7	7	8	2	0	5	0	0	5	0	0	0	8	8	8	7	1	0	1	0	2	-1	5	0	0	0	0	0	0	1	-1
1	36	0	1	0	0	0	11	59	8	7	6	9	8	2	2	7	7	7	6	13	54	8	1	1	9	6	1	5	9	9	9	7	0	0	1	0	2	-5	0	-6	-5	0	-2	-1	3	2	1
1	30	0	1	0	0	0	3	1	4	2	2	2	2	2	2	10	6	8	6	4	6	3	0	0	0	0	0	0	12	12	12	10	0	0	0	0	1	5	-1	-2	-2	-2	-2	-2	-2	4	4
1	70	0	1	0	0	0	0	17	4	4	3	3	3	4	4	11	11	11	6	0	2	2	2	2	2	2	2	2	11	11	11	8	0	0	1	0	0	-15	-2	-2	-1	-1	-1	-2	-2	0	2
1	53	3.21	0	0	0	0	0	34	0	0	0	0	0	0	0	11	11	11	9	0	1	0	0	0	0	0	0	3	7	8	7.5	7	1	0	1	0	0	-33	0	0	0	0	0	0	3	-3.5	-2
1	23	2.09	1	0	0	0	6	4	2	4	2	0	6	0	0	11	11	11	8	0	2	0	2	1	1	5	1	1	11	11	11	10	0	0	0	0	-6	-2	-2	-2	-1	1	-1	1	1	0	2
1	34	6.09	1	0	0	0	9	49	6	7	4	9	9	4	1	11	11	11	12	6	24	4	4	4	5	3	2	6	10	11	10.5	9	0	0	0	0	-3	-25	-2	-3	0	-4	-6	-2	5	-0.5	-3
1	63	2.74	0	0	0	0	9	20	1	1	1	3	2	1	1	11	11	11	11	8	37	4	1	1	2	1	1	3	11	10	10.5	8	0	0	1	0	-1	17	3	0	0	-1	-1	0	2	-0.5	-3
1	23	2.32	0	0	0	0	6	8	5	0	0	6	0	0	0	11	11	11	12	5	3	3	0	6	0	0	0	3	10	10	10	9	0	0	0	0	-1	-5	-2	0	6	-6	0	0	3	-1	-3
1	74	2.55	0	0	0	0	0	2	0	1	0	2	0	0	2	11	11	11	8	1	14	0	0	0	2	0	0	2	10	11	10.5	9	0	0	0	0	1	12	0	-1	0	0	0	0	0	-0.5	1
0	66	2.36	0	0	0	0	2	7	0	5	0	5	5	0	0	11	11	11	8	1	9	0	0	0	0	0	0	0	11	10	10.5	7	0	0	1	0	-1	2	0	-5	0	-5	-5	0	0	-0.5	-1
1	70	1.98	0	0	0	0	0	2	0	0	0	5	0	0	0	9	9	9	9	0	3	0	0	0	0	0	0	0	9	8	8.5	10	1	0	0	0	0	1	0	0	0	-5	0	0	0	-0.5	1
0	31	1.62	1	0	0	0	0	10	2	1	2	0	0	0	0	11	11	11	10	0	24	5	3	3	3	2	0	0	9	9	9	8	0	0	1	0	0	14	3	2	1	3	2	0	0	-2	-2
0	72	0	1	0	0	0	0	3	0	0	0	0	0	0	0	11	11	11	7	0	0	0	0	0	0	0	0	0	8	6	7	4	1	0	1	1	0	-3	0	0	0	0	0	0	0	-4	-3
1	28	3.09	0	0	0	0	5	29	4	2	2	6	3	0	0	11	11	11	8	4	12	6	0	0	8	0	0	5	11	11	11	10	0	0	0	0	-1	-17	2	-2	-2	2	-3	0	5	0	2
1	68	1.18	0	0	0	0	0	0	0	0	0	0	0	0	0	11	11	11	10	0	0	0	0	0	0	0	0	0	10	8	9	9	0	0	0	0	0	0	0	0	0	0	0	0	0	-2	-1
1	55	3.12	0	0	0	0	8	23	1	1	1	9	4	2	2	11	11	11	10	2	17	2	0	0	5	0	0	0	11	11	11	8	0	0	1	0	-6	-6	1	-1	-1	-4	-4	-2	-2	0	-2
1	71	0	1	0	0	0	0	3	0	0	0	10	0	0	0	9	9	9	6	0	4	0	0	0	0	0	0	3	8	8	8	5	1	0	1	0	0	1	0	0	0	-10	0	0	3	-1	-1
0	43	2.94	0	0	0	0	0	24	0	0	0	0	10	0	0	10	11	10.5	10	0	37	0	0	0	0	5	0	0	9	9	9	10	0	0	0	0	0	13	0	0	0	0	-5	0	0	-1.5	0
0	50	3.28	1	0	0	0	0	4	0	5	0	10	5	5	0	10	11	10.5	9	0	0	0	0	0	0	0	0	0	11	10	10.5	10	0	0	0	0	0	-4	0	-5	0	-10	-5	-5	0	0	1
0	61	3.09	0	0	0	0	6	35	1	5	4	1	6	5	5	11	11	11	5	1	8	0	0	0	0	0	0	0	11	11	11	8	0	0	1	0	-5	-27	-1	-5	-4	-1	-6	-5	-5	0	3
1	45	7.53	0	0	0	0	1	26	0	5	0	10	5	0	0	11	11	11	10	7	46	7	7	6	8	7	5	7	11	11	11	11	0	0	0	0	6	20	7	2	6	-2	2	5	7	0	1
1	68	2.06	1	0	0	0	15	56	9	9	9	0	0	0	5	4	11	7.5	2	1	10	0	0	0	0	0	0	0	8	8	8	5	1	0	1	0	-14	-46	-9	-9	-9	0	0	0	-5	0.5	3
1	62	3.75	0	0	0	0	3	25	7	7	7	7	7	5	5	10	10	10	6	7	54	8	8	8	8	10	8	8	7	7	7	6	1	0	1	0	4	29	1	1	1	1	3	3	3	-3	0
1	69	3.22	1	0	0	0	0	21	0	0	0	0	0	0	0	10	10	10	7	0	13	0	0	0	0	0	0	0	10	10	10	9	0	0	0	0	0	-8	0	0	0	0	0	0	0	0	2
0	72	3.54	1	0	0	0	1	3	0	2	0	0	0	0	0	10	10	10	9	0	4	3	3	3	3	3	3	3	4	4	4	2	1	1	1	1	-1	1	3	1	3	3	3	3	3	-6	-7
0	74	0.88	1	0	0	0	0	4	0	0	0	5	5	0	0	9	9	9	7	7	53	0	0	5	5	5	0	0	11	11	11	10	0	0	0	0	7	49	0	0	5	0	0	0	0	2	3
1	62	0.33	1	0	0	0	13	37	5	5	8	0	0	0	5	6	4	5	5	6	3	0	2	3	0	0	0	0	9	10	9.5	5	0	0	1	0	-7	-34	-5	-3	-5	0	0	0	-5	4.5	0
1	37	2.42	1	0	0	0	0	20	0	0	0	5	10	0	0	9	3	6	5	0	7	0	0	0	5	0	0	0	10	10	10	7	0	0	1	0	0	-13	0	0	0	0	-10	0	0	4	2
0	51	0	1	0	0	0	0	8	0	3	0	0	0	0	0	8	9	8.5	12	0	3	0	0	0	0	0	0	0	8	11	9.5	10	0	0	0	0	0	-5	0	-3	0	0	0	0	0	1	-2
1	50	0.58	1	0	0	0	0	24	1	6	4	6	1	1	1	10	10	10	10	2	7	3	3	3	3	3	3	3	11	2	6.5	10	1	0	0	0	2	-17	2	-3	-1	-3	2	2	2	-3.5	0
0	56	4.26	0	0	0	0	0	0	0	0	0	0	0	0	0	9	9	9	10	10	8	5	2	0	2	2	2	0	11	11	11	9	0	0	0	0	10	8	5	2	0	2	2	2	0	2	-1
0	48	2.18	0	0	0	0	0	21	0	5	5	0	3	0	0	8	8	8	10	0	6	1	0	0	0	0	0	0	11	11	11	9	0	0	0	0	0	-15	1	-5	-5	0	-3	0	0	3	-1
0	49	0	1	0	0	0	0	23	3	1	1	0	0	0	0	11	11	11	10	1	16	1	0	0	0	0	0	1	11	10	10.5	8	0	0	1	0	1	-7	-2	-1	-1	0	0	0	1	-0.5	-2
1	77	0	1	0	0	0	0	52	1	3	0	6	5	0	0	7	7	7	8	3	40	0	2	2	0	4	0	0	11	11	11	7	0	0	1	0	3	-12	-1	-1	2	-6	-1	0	0	4	-1
1	61	4.14	0	0	0	0	8	36	7	7	5	2	7	5	5	12	12	12	9	12	52	7	5	5	5	5	5	5	11	11	11	6	0	0	1	0	4	16	0	-2	0	3	-2	0	0	-1	-3
1	60	2.93	0	0	0	0	1	17	0	1	0	5	0	0	0	10	11	10.5	8	2	26	0	0	0	0	0	0	0	11	10	10.5	8	0	0	1	0	1	9	0	-1	0	-5	0	0	0	0	0
0	53	6.1	0	0	0	0	0	2	0	0	0	5	10	0	0	9	11	10	7	7	18	5	5	1	7	2	0	5	11	11	11	8	0	0	1	0	7	16	5	5	1	2	-8	0	5	1	1
0	74	0.86	1	0	0	0	0	0	0	0	0	0	0	0	0	11	11	11	9	0	0	0	0	0	0	0	0	0	11	11	11	7	0	0	1	0	0	0	0	0	0	0	0	0	0	0	-2
0	45	3.52	1	0	0	0	5	81	8	3	6	10	8	8	8	11	11	11	7	7	41	3	1	1	10	5	5	5	7	8	7.5	8	1	0	1	0	2	-40	-5	-2	-5	0	-3	-3	-3	-3.5	1
1	59	2.29	0	0	0	0	1	29	1	3	5	10	0	0	0	8	8	8	5	0	10	1	1	1	1	1	1	1	10	9	9.5	7	0	0	1	0	-1	-19	0	-2	-4	-9	1	1	1	1.5	2
1	49	0	1	0	0	0	0	17	3	3	3	8	2	2	2	8	8	8	10	4	26	0	0	0	0	0	0	0	11	11	11	11	0	0	0	0	4	9	-3	-3	-3	-8	-2	-2	-2	3	1
0	76	0	1	0	0	0	0	9	0	0	0	0	0	0	0	8	8	8	9	0	0	0	0	0	0	0	0	0	7	7	7	8	1	0	1	0	0	-9	0	0	0	0	0	0	0	-1	-1
1	77	0	1	0	0	0	4	26	5	0	0	5	5	5	0	6	7	6.5	6	0	0	0	0	0	0	0	0	0	7	7	7	6	1	0	1	0	-4	-26	-5	0	0	-5	-5	-5	0	0.5	0
1	60	0	1	0	0	0	3	15	1	3	4	8	6	3	1	11	7	9	7	3	32	4	4	4	0	2	3	5	11	11	11	11	0	0	0	0	0	17	3	1	0	-8	-4	0	4	2	4
1	58	0.6	1	0	0	0	0	28	0	0	0	5	0	0	0	11	9	10	7	0	5	0	0	0	0	0	0	0	9	9	9	9	0	0	0	0	0	-23	0	0	0	-5	0	0	0	-1	2
0	71	0.21	1	0	0	0	2	43	0	0	0	0	4	0	0	9	9	9	7	0	4	0	0	0	0	0	0	7	7	7	7	7	1	0	1	0	-2	-39	0	0	0	0	-4	0	7	-2	0
0	52	5.64	1	0	0	0	0	2	3	0	0	0	0	0	0	9	10	9.5	8	1	27	0	0	1	1	0	0	6	11	11	11	10	0	0	0	0	1	25	-3	0	1	1	0	0	6	1.5	2
0	55	2.57	0	0	0	0	0	1	0	0	0	0	0	0	0	10	10	10	8	0	2	0	0	0	0	0	0	0	5	5	5	3	1	0	1	1	0	1	0	0	0	0	0	0	0	-5	-5
0	45	5.56	1	0	0	0	5	48	1	2	1	9	7	6	9	7	7	7	6	10	58	6	6	0	5	6	5	6	7	7	7	5	1	0	1	0	5	10	5	4	-1	-4	-1	-1	-3	0	-1
0	69	3.57	1	0	0	0	0	6	1	0	1	0	0	0	0	10	10	10	9	3	8	0	0	0	0	1	0	6	8	8	8	9	1	0	0	0	3	2	-1	0	-1	0	1	0	6	-2	0
1	69	0.53	1	0	0	0	1	3	0	5	2	0	0	0	0	10	10	10	10	1	12	0	0	0	0	0	0	0	5	5	5	7	1	0	1	0	0	9	0	-5	-2	0	0	0	0	-5	-3
0	14	3.49	1	0	0	0	4	12	5	1	0	0	4	0	0	6	9	7.5	11	0	4	1	2	5	0	5	0	0	10	10	10	10	0	0	0	0	-4	-8	-4	1	5	0	1	0	0	2.5	-1
0	25	2.46	1	0	0	0	2	20	4	6	2	0	6	0	0	11	11	11	6	2	16	3	0	0	0	7	6	2	9	9	9	9	0	0	0	0	0	-4	-1	-6	-2	0	1	6	2	-2	3
0	51	4.22	1	0	0	0	0	7	1	1	3	1	1	1	0	7	8	7.5	9	0	8	0	0	2	0	0	0	8	6	5	5.5	6	1	0	1	0	0	1	-1	-1	-1	-1	-1	-1	8	-2	-3
0	47	2.16	1	0	0	0	0	2	0	5	0	0	0	0	0	8	8	8	7	0	5	0	0	0	0	0	0	3	8	8	8	11	1	0	0	0	0	3	0	-5	0	0	0	0	3	0	4
0	32	0.27	1	0	0	0	7	46	7	5	5	6	0	0	0	11	11	11	9	3	40	5	5	5	8	0	0	5	11	11	11	8	0	0	1	0	-4	-6	-2	0	0	2	0	0	5	0	-1
1	81	0	1	0	0	0	3	34	0	0	0	5	5	0	0	7	8	7.5	8	1	27	2	1	8	6	0	0	7	7	7	7	7	1	0	1	0	-2	-7	2	1	8	1	-5	0	7	-0.5	-1
0	67	3.23	1	0	0	0	3	24	3	2	4	0	4	0	2	7	7	7	4	2	19	2	0	3	0	1	0	1	7	7	7	7	1	0	1	0	-1	-5	-1	-2	-1	0	-3	0	-1	0	3
0	28	5.73	1	0	0	0	1	8	1	2	0	3	2	0	0	11	11	11	10	2	11	3	5	5	1	0	0	0	11	10	10.5	9	0	0	0	0	1	3	2	3	5	-2	-2	0	0	-0.5	-1
0	72	11.18	0	0	1	0	2	0	0	0	0	0	0	0	5	9	9	9	8	0	8	0	0	0	0	0	0	5	5	5	5	5	1	0	1	0	-2	8	0	0	0	0	0	0	0	-4	-3
1	63	2.66	1	0	0	0	3	46	0	0	0	5	10	10	0	9	9	9	6	5	8	4	4	0	6	3	3	6	4	4	4	4	1	1	1	1	2	-38	4	4	0	1	-7	-7	6	-5	-2
1	73	0.11	1	0	0	0	0	3	0	0	0	0	0	0	0	0	0	0	3	0	2	0	0	0	0	0	0	0	3	5	4	3	1	1	1	1	0	-1	0	0	0	0	0	0	0	4	0
